# Supplementary material for: Does financial literacy matter for firms? An empirical investigation on Sri Lankan SMEs
Source: PLoS One. 2026 Jul 21;21(7):e0354031. doi: 10.1371/journal.pone.0354031 (PMC13387573; doi:10.1371/journal.pone.0354031)
Supplement: S1 File — (XLSX) [file pone.0354031.s001.xlsx]

## Sheet: Sheet1
FL1	FL2	FL3	FL4	FL5	FL6	FA1	FA2	FA3	AF1	AF2	AF3	AF4	AF5	FP1	FP2	FP3	FP4
4	4	4	5	5	5	5	5	3	5	5	4	2	5	4	4	5	5
5	5	4	5	1	5	5	5	5	5	3	1	3	4	3	3	3	5
4	2	2	4	4	4	5	4	2	5	5	4	4	5	4	3	3	4
3	3	3	3	3	3	3	3	3	4	3	3	4	4	3	3	3	4
3	4	3	2	3	5	3	3	4	5	4	2	3	4	4	4	3	4
5	5	5	5	5	5	5	4	4	5	5	5	5	5	4	4	5	5
4	5	5	4	5	5	5	4	5	5	5	4	5	4	5	5	5	5
5	5	5	5	5	5	5	5	5	5	5	5	5	5	5	5	5	5
5	5	5	4	5	5	5	5	5	5	5	5	5	5	5	5	5	5
4	4	4	4	4	4	4	4	3	5	5	4	4	4	4	4	4	5
5	5	4	5	5	5	5	5	5	5	5	4	4	5	5	4	4	5
4	2	3	2	4	4	4	4	4	4	4	4	4	5	4	4	4	4
4	4	4	4	4	4	4	4	3	4	4	4	4	5	5	4	3	5
4	4	4	4	4	4	4	4	4	4	2	3	4	2	4	4	3	5
2	2	2	1	1	1	1	2	2	1	2	4	4	4	2	2	1	5
4	4	3	4	4	5	5	5	4	4	4	4	4	4	4	5	5	4
2	4	3	4	2	1	5	4	4	4	1	2	3	2	2	2	1	4
4	4	4	5	4	5	2	4	4	5	5	4	4	4	4	4	4	4
5	5	5	5	5	5	2	2	2	5	5	5	5	5	5	5	5	5
4	4	4	4	5	5	5	3	2	5	5	5	5	5	5	5	5	5
5	5	5	5	5	5	5	5	5	5	5	5	5	5	5	5	5	5
5	5	5	5	5	5	5	5	5	5	5	5	5	5	5	5	2	5
5	5	5	5	5	5	4	4	4	4	4	4	5	5	5	4	4	5
5	5	5	5	5	5	5	5	5	5	5	5	5	5	5	5	5	5
5	5	4	5	5	5	5	5	5	5	5	5	5	5	5	5	5	5
5	5	5	5	5	5	5	5	4	5	5	5	5	5	5	5	4	4
5	5	5	5	5	5	5	5	5	5	5	5	5	5	5	5	5	5
5	5	5	5	5	5	5	5	5	5	5	5	5	5	5	4	5	5
5	4	4	4	5	5	4	4	3	5	5	5	4	5	4	4	4	4
3	2	2	3	2	4	2	2	2	3	4	2	2	5	3	3	3	4
1	2	2	2	4	3	1	3	1	4	4	4	4	4	3	2	2	4
5	5	5	5	5	5	5	5	5	5	5	5	5	5	5	5	5	5
5	5	5	5	5	5	5	5	5	5	5	5	5	5	5	5	5	5
5	5	5	5	5	5	5	5	5	5	5	5	5	5	5	5	3	5
2	1	4	4	2	2	5	4	5	3	4	1	2	4	4	4	4	4
5	5	4	5	2	5	5	2	4	5	4	1	5	4	4	5	3	5
4	4	4	4	4	5	5	4	5	5	4	2	1	4	2	2	4	4
5	5	5	5	4	5	4	4	4	5	4	2	4	4	2	4	3	4
4	4	4	4	4	4	5	5	4	5	4	4	4	4	5	5	5	5
5	4	4	5	4	4	4	4	4	4	2	4	4	5	4	4	4	4
4	4	4	4	2	4	4	4	4	5	5	4	2	5	4	4	4	4
3	3	3	3	3	4	4	4	3	4	3	2	3	5	3	3	3	4
5	4	4	4	1	1	1	1	1	5	1	1	5	4	1	2	4	5
4	5	4	4	5	5	2	2	2	1	5	4	5	4	2	4	4	5
4	4	4	4	2	5	5	2	5	5	1	2	4	4	5	4	4	4
5	5	5	5	5	1	5	5	5	5	5	1	1	4	5	5	1	5
3	2	3	2	4	3	5	5	5	5	5	4	4	5	3	3	2	4
2	3	4	4	4	4	4	4	4	3	1	2	1	2	2	3	4	4
4	4	4	4	2	4	2	2	2	5	2	2	4	4	4	4	2	2
4	4	4	1	5	4	5	4	5	4	4	4	4	4	4	4	4	5
4	4	4	4	4	4	4	4	4	4	3	2	4	2	4	4	3	1
4	4	4	4	4	4	5	5	4	5	4	2	4	5	2	4	4	4
4	5	4	2	2	2	4	4	4	5	4	2	4	4	4	2	2	4
4	3	3	3	4	4	3	3	3	4	4	4	3	4	4	3	4	4
5	5	5	5	1	5	5	5	5	5	5	1	3	5	5	5	5	5
4	3	4	4	3	4	4	4	4	4	2	2	3	4	4	4	4	4
5	5	4	4	4	4	5	5	4	5	5	5	5	5	4	4	5	5
4	4	4	4	4	4	4	4	4	4	4	4	4	4	4	4	4	4
5	5	2	2	4	2	2	2	2	5	5	5	5	5	4	4	4	5
4	3	4	4	4	4	5	4	4	4	4	4	4	4	2	3	2	4
4	4	4	4	3	4	5	4	4	4	5	4	4	4	4	5	4	5
4	4	4	4	4	4	4	4	4	5	4	4	4	5	4	4	4	4
4	3	4	5	4	4	5	5	5	5	4	3	4	4	4	4	4	5
5	4	4	4	4	4	4	4	4	4	5	4	4	5	4	4	4	5
5	4	4	4	4	4	5	5	5	5	5	5	5	5	5	4	4	5
5	5	4	2	4	4	5	5	4	5	5	2	4	5	4	4	4	5
4	4	4	4	4	4	4	4	4	4	4	4	4	4	4	4	4	4
5	4	4	5	5	5	5	5	5	5	5	5	5	5	5	5	5	5
4	4	4	4	4	4	4	4	4	4	4	4	4	4	4	4	4	4
4	4	4	4	4	4	4	4	4	4	4	4	4	4	4	4	4	4
5	5	5	4	4	5	5	4	5	5	5	5	5	5	4	4	3	5
4	4	4	4	4	4	4	4	4	4	4	4	4	4	4	4	4	4
4	4	4	4	4	4	4	4	4	4	4	4	4	5	5	5	4	5
5	4	4	4	5	5	5	5	5	5	5	5	5	5	5	4	2	5
5	5	5	5	5	5	5	5	5	5	5	5	5	5	5	5	5	5
1	1	2	4	2	1	1	2	5	4	4	1	2	3	2	2	2	4
2	1	2	2	4	5	2	4	4	4	5	2	1	4	4	4	2	4
4	2	4	4	4	4	5	5	4	4	1	4	4	4	4	4	4	4
5	2	4	4	2	2	4	4	4	4	2	2	3	5	2	2	2	4
3	3	3	3	3	3	3	3	3	3	3	3	3	4	3	3	3	3
4	4	4	5	4	5	4	4	4	4	2	4	4	5	4	4	4	4
5	5	5	5	5	5	5	5	4	5	5	5	5	5	5	5	5	5
5	5	5	5	5	5	5	5	4	5	5	5	5	5	5	5	5	5
5	5	5	5	5	5	5	2	2	5	5	5	5	5	4	4	2	5
5	5	4	4	4	5	4	4	4	5	4	4	5	4	4	4	4	4
4	4	5	4	4	4	5	4	4	5	4	4	5	4	4	4	4	4
5	5	5	5	4	5	4	4	4	4	3	4	4	4	4	4	4	4
4	4	5	4	4	4	5	4	4	3	5	4	4	4	5	5	4	5
5	3	5	5	4	4	5	5	4	4	5	4	3	4	5	5	5	5
5	5	5	4	4	5	5	5	4	4	4	4	4	4	4	5	4	5
5	4	5	4	4	4	5	4	4	3	4	4	4	4	4	5	4	5
5	4	5	4	4	5	5	5	4	3	4	5	4	4	5	5	4	5
4	4	4	4	4	4	5	4	4	4	4	4	4	4	5	5	5	5
5	5	5	5	3	4	5	4	4	5	3	4	4	4	4	4	4	4
5	4	5	4	4	4	4	4	4	4	4	4	4	4	4	4	4	4
4	3	4	4	4	4	5	4	3	4	4	4	4	4	4	4	4	4
4	4	4	4	4	3	4	4	4	4	4	4	4	4	4	5	4	5
5	5	5	5	3	5	5	4	4	5	3	4	4	4	4	4	4	5
5	5	5	5	4	5	4	4	4	5	2	4	4	4	5	5	5	5
5	4	5	5	4	4	4	4	4	5	4	4	4	4	4	4	4	4
4	4	4	4	4	4	4	4	4	4	4	4	4	4	5	5	4	4
4	4	4	4	4	4	4	4	4	3	5	4	4	4	5	5	4	4
4	4	4	4	2	5	5	4	4	5	2	4	4	4	4	4	4	4
5	2	4	4	5	5	4	4	4	5	1	5	4	5	4	5	5	4
5	4	4	4	5	4	2	2	5	5	4	5	4	5	5	4	4	5
5	4	4	4	5	4	5	5	5	5	2	5	5	5	5	4	4	5
5	4	4	4	5	5	5	5	5	5	1	5	4	5	4	4	4	5
5	5	5	5	5	5	5	4	4	5	5	5	5	5	5	5	5	5
5	5	5	5	5	5	5	5	4	4	4	4	4	5	4	4	2	5
4	5	5	5	5	5	5	5	5	5	5	5	5	5	5	5	5	5
5	5	5	5	5	5	4	4	4	4	4	4	4	4	4	4	4	4
4	5	4	3	4	5	2	2	2	5	5	5	5	5	5	5	5	5
5	5	5	4	5	5	4	4	3	5	5	5	5	5	5	5	5	5
5	5	5	5	5	5	5	5	5	5	5	5	5	5	5	5	4	5
5	4	4	2	4	4	4	4	4	4	4	4	4	4	4	4	4	4
5	5	5	5	4	5	5	5	5	5	5	5	5	5	5	4	4	4
4	4	4	5	4	4	4	4	4	4	4	2	3	4	4	4	4	4
5	5	5	4	5	5	5	5	5	5	5	5	5	5	5	5	5	5
5	2	4	4	4	4	2	2	2	5	4	4	4	5	4	4	4	4
5	5	5	5	5	5	5	5	5	5	5	5	5	5	5	5	4	4
2	1	2	1	5	4	1	3	1	4	4	1	3	4	1	1	2	4
2	2	4	4	4	3	4	2	4	2	5	1	1	4	1	2	1	5
2	1	2	2	2	2	2	3	1	5	4	4	2	4	2	2	4	5
5	5	5	5	5	5	5	5	5	5	5	5	5	5	5	5	5	5
5	5	5	4	5	5	5	5	5	5	5	5	5	5	5	5	5	5
4	5	4	4	5	5	5	5	5	5	5	5	5	5	5	5	2	4
4	4	4	4	4	4	4	4	4	4	4	4	4	4	4	4	4	4
5	4	5	4	5	5	5	5	5	5	5	5	5	5	5	5	5	5
5	5	5	5	5	5	4	3	3	5	5	5	5	5	5	5	5	5
5	5	5	5	5	5	5	4	4	4	4	4	4	4	4	4	4	4
5	5	5	5	5	5	5	4	4	4	4	4	4	4	4	4	4	4
5	5	5	5	5	5	5	5	5	5	5	5	5	5	5	5	4	4
5	5	5	5	5	5	5	5	3	4	4	4	4	4	4	4	2	5
5	5	5	2	5	5	5	2	2	5	5	5	5	5	5	5	5	5
4	4	4	4	4	4	4	4	4	4	4	4	4	4	4	4	4	4
4	3	4	2	5	5	5	5	5	5	5	5	5	5	5	5	5	5
5	4	4	5	2	5	4	4	4	4	2	2	4	4	4	4	4	4
3	4	3	4	4	3	4	3	4	3	4	4	4	5	4	3	4	3
5	4	4	4	5	5	5	5	5	5	5	5	5	5	5	5	5	5
4	4	4	2	4	4	4	4	4	4	4	4	4	4	4	4	4	4
4	2	4	4	2	4	4	2	4	4	2	2	3	4	5	4	4	4
4	4	4	3	4	4	4	3	4	4	4	4	3	4	3	3	3	3
4	4	5	5	2	4	5	4	4	5	3	4	4	5	4	4	4	4
5	5	5	5	5	5	5	5	5	5	5	5	5	5	5	5	5	5
4	4	5	4	5	5	5	4	4	5	5	5	5	5	5	5	2	5
4	4	4	4	4	4	4	4	5	5	5	5	5	5	5	5	5	5
5	5	5	4	5	5	5	4	4	4	4	4	4	4	4	4	4	4
5	5	5	5	5	5	5	5	5	5	5	5	5	5	5	5	4	5
4	4	4	4	4	4	4	4	4	4	4	4	4	4	4	4	4	5
5	4	5	4	5	5	5	5	5	5	5	5	5	5	5	5	5	5
5	5	5	5	5	5	5	5	5	5	5	5	5	5	5	5	5	5
5	5	4	4	5	4	5	5	4	5	5	5	5	5	4	4	4	5
5	4	4	5	4	4	4	4	4	5	4	4	4	4	4	4	4	4
4	4	5	5	4	4	5	4	4	5	4	4	4	4	4	4	4	4
5	4	4	4	4	2	4	5	4	5	1	5	5	4	4	4	4	4
4	4	4	4	4	4	4	4	4	4	4	4	4	4	4	4	4	4
5	5	5	5	4	4	5	4	4	4	4	4	4	4	4	4	4	4
5	5	5	5	5	5	5	5	5	5	5	5	5	5	2	3	4	5
4	3	4	4	4	3	4	4	4	4	4	4	4	5	3	3	4	4
3	3	3	3	3	5	3	5	2	1	3	3	4	4	3	3	3	4
3	3	4	4	4	3	4	4	4	4	3	4	3	5	4	4	4	4
4	4	5	4	4	4	5	5	5	5	4	2	3	5	5	5	4	4
3	3	3	3	3	3	3	2	3	4	3	4	2	5	3	3	4	4
4	4	4	4	2	4	5	4	4	5	5	5	5	5	4	4	4	4
5	5	5	4	5	5	5	5	4	4	4	4	4	4	4	4	4	4
4	4	4	4	4	4	4	4	4	4	4	4	4	4	4	4	4	4
5	5	5	5	5	5	5	5	5	5	5	5	4	4	4	4	4	4
5	5	5	5	5	5	5	4	4	5	5	5	5	5	5	5	5	5
5	5	5	5	5	5	5	5	4	5	5	5	5	4	5	5	4	5
5	5	5	5	4	5	5	5	5	5	5	5	5	5	5	5	2	5
4	4	4	4	5	5	5	5	5	5	5	5	5	4	5	5	4	5
5	4	5	5	4	4	5	4	4	5	4	4	4	4	5	5	5	5
4	4	4	4	4	4	4	4	4	4	4	4	4	4	4	4	4	5
5	5	5	5	4	4	5	4	4	5	4	4	4	4	4	4	4	4
5	4	5	4	4	4	5	4	4	5	4	4	4	4	4	4	4	4
5	5	5	5	4	4	5	4	4	4	4	4	4	4	4	4	4	4
5	5	5	5	5	5	5	5	5	5	5	5	5	5	5	5	5	5
4	4	4	4	4	4	4	5	5	4	4	4	4	4	4	4	4	5
5	5	5	5	5	5	5	5	5	5	5	5	5	5	5	5	5	5
4	5	5	5	5	5	5	5	5	5	5	5	5	5	5	5	5	5
5	5	5	5	5	5	5	5	5	5	5	5	5	5	5	5	5	5
5	4	4	4	5	4	5	4	4	5	2	5	4	5	4	4	4	4
5	4	4	5	4	4	4	4	4	5	2	5	4	5	4	4	5	4
5	4	4	4	5	5	5	5	4	5	4	5	4	5	4	5	5	5
5	4	4	5	4	5	4	4	4	5	4	4	5	4	4	5	4	4
5	5	5	4	5	4	5	5	4	5	5	5	5	5	5	5	5	5
4	4	5	4	4	4	5	5	1	5	4	2	3	5	5	5	4	4
4	2	4	2	4	4	2	4	5	2	2	2	4	4	3	2	4	4
1	4	4	4	5	3	1	4	4	2	2	4	2	4	4	4	2	2
5	5	5	4	5	5	1	5	2	2	4	4	2	2	4	2	5	1
2	1	2	5	4	4	5	4	4	2	2	4	2	4	1	1	2	2
4	4	4	4	2	2	5	4	4	2	2	3	3	4	4	3	2	2
5	5	4	5	4	4	5	5	5	2	2	4	2	4	3	4	5	4
5	2	2	2	5	4	1	3	4	1	1	2	4	5	2	2	2	3
4	5	4	4	5	5	5	4	4	5	1	2	4	5	5	5	4	2
4	4	5	4	5	5	4	4	4	2	4	2	4	2	4	4	4	4
5	5	5	4	5	5	4	4	5	4	4	4	2	2	4	5	4	2
5	5	5	4	5	5	5	4	4	4	2	4	2	4	4	4	4	4
5	2	5	4	5	5	4	4	5	5	4	4	2	2	4	5	4	4
5	5	4	4	5	5	2	2	4	5	1	4	2	5	1	1	2	2
2	1	2	2	1	1	4	3	3	1	2	3	3	4	4	5	5	1
2	4	4	5	4	4	2	3	5	2	1	4	2	5	4	4	2	4
4	5	5	5	4	4	4	5	5	4	2	4	2	4	4	4	5	4
5	5	5	5	5	5	5	5	5	5	4	4	2	2	3	4	4	5
3	3	4	3	4	5	4	5	5	4	4	4	2	2	4	4	5	5
4	4	5	4	4	5	4	4	5	5	4	4	2	2	4	4	4	5
4	4	4	4	5	5	4	4	4	4	4	4	2	2	4	4	5	4
4	3	4	3	3	4	5	4	5	3	4	4	2	2	4	5	4	4
4	3	4	3	4	3	4	4	4	3	4	4	2	2	4	5	4	3
5	5	5	4	4	4	5	4	4	5	5	5	5	3	3	3	4	3
4	4	3	4	4	4	4	4	4	4	5	5	1	1	5	5	4	4
3	2	3	3	3	3	3	3	4	3	4	4	2	2	4	4	4	4
4	4	3	3	4	4	4	5	5	3	4	4	2	2	5	5	4	4
5	5	5	5	4	4	5	5	5	4	4	4	2	2	5	5	5	4
4	3	3	4	4	4	5	5	5	4	5	5	1	1	5	5	4	4
4	3	3	3	3	4	4	3	3	4	3	3	3	3	5	5	5	4
5	5	4	4	5	5	5	5	5	4	4	4	2	2	5	5	5	4
4	4	4	4	4	5	3	3	3	4	3	3	3	3	4	4	5	4
5	5	5	4	4	5	4	4	4	4	4	4	2	2	4	4	5	4
5	5	4	4	5	5	4	4	5	4	5	5	1	1	5	5	5	4
5	5	5	4	5	4	5	4	5	4	2	2	4	4	4	4	4	4
4	5	4	4	5	5	5	4	5	4	4	4	2	2	4	4	4	4
5	5	5	4	4	5	5	4	4	5	4	4	2	2	5	5	4	4
5	4	5	5	4	4	4	4	4	4	4	4	2	2	4	4	4	5
4	4	4	5	4	5	4	5	5	4	4	4	2	2	5	5	4	4
5	5	5	5	5	5	4	5	5	4	4	4	2	2	4	4	5	5
5	4	4	5	4	4	4	5	5	5	4	4	2	2	4	4	4	4
5	5	5	5	5	5	4	4	4	4	4	4	2	2	4	5	4	4
4	3	3	3	3	4	4	4	4	4	5	5	1	1	4	5	4	4
5	5	5	4	5	5	5	5	5	5	5	5	5	3	4	4	5	4
4	4	3	4	4	5	5	4	4	3	3	3	3	3	5	5	5	4
5	5	4	4	4	4	5	5	5	4	3	3	3	3	4	4	5	4
4	4	3	4	4	4	4	4	4	4	3	3	3	3	4	4	4	3
4	3	3	4	3	4	4	4	4	4	3	3	3	3	5	5	5	4
4	3	3	4	4	4	4	4	4	4	4	4	2	2	5	5	5	3
3	3	3	4	4	4	4	4	4	4	4	4	2	2	5	5	5	4
5	4	4	4	4	5	4	4	4	4	4	4	2	2	4	4	5	4
4	4	4	5	4	5	4	5	4	4	4	4	2	2	4	4	4	5
5	5	5	5	5	5	4	4	4	4	2	2	4	4	4	5	4	4
5	5	5	5	5	5	4	4	4	2	2	2	4	4	4	4	4	5
4	4	5	5	5	4	4	5	5	5	5	5	5	3	4	4	5	2
5	4	4	5	5	4	4	4	4	4	4	4	2	2	4	4	4	4
5	5	4	4	4	5	4	4	4	4	4	4	2	2	4	4	4	4
5	5	4	4	5	5	4	5	4	5	2	2	4	4	4	4	4	3
5	5	5	5	5	5	4	4	4	4	4	4	2	2	4	4	5	4
4	4	5	4	4	5	4	4	4	4	4	4	2	2	4	4	4	4
4	4	3	4	4	5	4	5	5	4	4	4	2	2	4	4	4	4
4	3	3	4	4	4	4	4	4	5	5	5	5	5	5	5	5	4
4	3	3	4	3	4	4	4	4	5	5	5	5	5	5	4	4	3
5	5	5	4	5	4	4	5	5	4	4	4	2	2	4	4	5	5
5	4	5	5	4	5	4	4	4	5	4	4	2	2	5	5	4	5
4	4	4	5	4	5	4	5	4	4	4	4	2	2	4	4	4	5
4	4	5	5	4	4	4	5	5	5	4	4	2	2	4	4	5	4
4	4	4	5	4	5	5	5	5	4	4	4	2	2	5	5	4	4
5	4	5	5	4	5	5	5	5	4	4	4	2	2	5	5	5	4
5	5	5	5	4	4	4	5	5	4	4	4	2	2	5	5	4	4
2	4	5	5	4	5	4	4	5	5	4	4	2	2	4	5	5	4
5	5	5	4	5	5	5	4	4	4	4	4	2	2	4	4	5	5
5	5	2	4	4	4	4	4	5	4	4	4	2	2	5	5	4	5
5	4	4	5	5	5	4	4	4	5	2	2	4	4	4	4	4	4
5	5	5	5	5	5	4	4	4	4	4	4	2	2	4	4	5	4
4	4	5	4	4	5	4	4	4	5	2	2	4	4	5	5	4	4
5	5	5	5	5	5	4	4	4	4	4	4	4	5	4	4	5	4
4	4	5	4	4	5	4	4	4	5	4	4	5	5	5	5	4	4
